# Supplementary material for: The Development and Application of an Intelligent Assessment and Strategy Implementation System for Non-Intellectual Factors in Mathematics Learning Among Senior High School Students
Source: J Intell. 2024 Dec 11;12(12):126. doi: 10.3390/jintelligence12120126 (PMC11676365; doi:10.3390/jintelligence12120126)
Supplement: Supplementary file 1 [file jintelligence-12-00126-s001.zip]

Archive with 2 entries (2 files):
- Supplementary Materials File S1 Suggestions for Enhancing Non-Intelligence Factors in Mathematics Achievements - Teacher's Edition.pdf
- Supplementary Materials File S2 Enhancement Strategies for 'Non-Intellectual Factors among Senior High School Students' - For Students.pdf
